# Supplementary material for: Biapenem Inactivation by B2 Metallo β-Lactamases: Energy Landscape of the Hydrolysis Reaction
Source: PLoS One. 2013 Jan 24;8(1):e55136. doi: 10.1371/journal.pone.0055136 (PMC3556986; doi:10.1371/journal.pone.0055136)
Supplement: Model S1 — CphA kinetic model in Matlab SimBiology format. (TAR) [file pone.0055136.s009.tar]

Archive with 1 entries (1 files):
- CphA_Kinetic_Model_S1.sbproj
