# Supplementary material for: Biapenem Inactivation by B2 Metallo β-Lactamases: Energy Landscape of the Hydrolysis Reaction
Source: PLoS One. 2013 Jan 24;8(1):e55136. doi: 10.1371/journal.pone.0055136 (PMC3556986; doi:10.1371/journal.pone.0055136)
Supplement: Model S2 — CphA kinetic model in SBML format. (XML) [file pone.0055136.s010.xml]

<?xml version="1.0" encoding="UTF-8"?>
<sbml xmlns="http://www.sbml.org/sbml/level2/version4" level="2" version="4">
  <annotation>
    <SimBiology xmlns="http://www.mathworks.com">
      <Version Major="4" Minor="2" Point="0"/>
    </SimBiology>
  </annotation>
  <model id="mw6cd796f2_e132_47d1_8951_dd6b719a2177" name="CphA_Biapenem_Reaction_Complete">
    <listOfUnitDefinitions>
      <unitDefinition id="MWBUILTINPREFIX_milli_MWBUILTINUNIT_liter" name="milliliter">
        <listOfUnits>
          <unit kind="metre" exponent="3"/>
          <unit kind="dimensionless" multiplier="1e-06"/>
        </listOfUnits>
      </unitDefinition>
      <unitDefinition id="MWBUILTINUNIT_liter" name="liter">
        <listOfUnits>
          <unit kind="metre" exponent="3"/>
          <unit kind="dimensionless" multiplier="0.001"/>
        </listOfUnits>
      </unitDefinition>
      <unitDefinition id="MWDERIVEDUNIT_1__micromolarity_second" name="1/(micromolarity*second)">
        <listOfUnits>
          <unit kind="metre" exponent="3"/>
          <unit kind="mole" exponent="-1"/>
          <unit kind="second" exponent="-1"/>
          <unit kind="dimensionless" multiplier="1000"/>
        </listOfUnits>
      </unitDefinition>
      <unitDefinition id="MWDERIVEDUNIT_1__second" name="1/second">
        <listOfUnits>
          <unit kind="second" exponent="-1"/>
          <unit kind="dimensionless"/>
        </listOfUnits>
      </unitDefinition>
    </listOfUnitDefinitions>
    <listOfCompartments>
      <compartment id="mw8b372385_2832_42ac_af2f_acb8c3d8eec4" name="Solution" size="1" units="MWBUILTINPREFIX_milli_MWBUILTINUNIT_liter"/>
    </listOfCompartments>
    <listOfSpecies>
      <species id="mw2b7c84b5_056b_414f_8992_a297e992ca9e" name="e_BIA" compartment="mw8b372385_2832_42ac_af2f_acb8c3d8eec4" initialConcentration="0" substanceUnits="mole">
        <annotation>
          <SimBiology xmlns="http://www.mathworks.com">
            <Unit Numerator="mole" Denominator="liter"/>
          </SimBiology>
        </annotation>
      </species>
      <species id="mw262ea91a_cbc0_439a_b3fa_1ea7188dc210" name="e_open_N4_INT" compartment="mw8b372385_2832_42ac_af2f_acb8c3d8eec4" initialConcentration="0" substanceUnits="mole">
        <annotation>
          <SimBiology xmlns="http://www.mathworks.com">
            <Unit Numerator="mole" Denominator="liter"/>
          </SimBiology>
        </annotation>
      </species>
      <species id="mw1a8557fa_7527_4126_8ff1_d4896495cfb7" name="e_open_N4" compartment="mw8b372385_2832_42ac_af2f_acb8c3d8eec4" initialConcentration="0" substanceUnits="mole">
        <annotation>
          <SimBiology xmlns="http://www.mathworks.com">
            <Unit Numerator="mole" Denominator="liter"/>
          </SimBiology>
        </annotation>
      </species>
      <species id="mwf297c7e3_6510_41fa_9dd3_e9557145bae3" name="e_open_NH4" compartment="mw8b372385_2832_42ac_af2f_acb8c3d8eec4" initialConcentration="0" substanceUnits="mole">
        <annotation>
          <SimBiology xmlns="http://www.mathworks.com">
            <Unit Numerator="mole" Denominator="liter"/>
          </SimBiology>
        </annotation>
      </species>
      <species id="mwddc78a18_9f2a_486b_b028_6c5d5a463a9f" name="e_rot_N4" compartment="mw8b372385_2832_42ac_af2f_acb8c3d8eec4" initialConcentration="0" substanceUnits="mole">
        <annotation>
          <SimBiology xmlns="http://www.mathworks.com">
            <Unit Numerator="mole" Denominator="liter"/>
          </SimBiology>
        </annotation>
      </species>
      <species id="mwb450d0ee_548c_4b0e_920f_f81e365dd56e" name="e_protC2_N4" compartment="mw8b372385_2832_42ac_af2f_acb8c3d8eec4" initialConcentration="0" substanceUnits="mole">
        <annotation>
          <SimBiology xmlns="http://www.mathworks.com">
            <Unit Numerator="mole" Denominator="liter"/>
          </SimBiology>
        </annotation>
      </species>
      <species id="mw28f045ef_2a1f_4f82_95ca_aa14d5a6ebd9" name="e_bicyclic_N4" compartment="mw8b372385_2832_42ac_af2f_acb8c3d8eec4" initialConcentration="0" substanceUnits="mole">
        <annotation>
          <SimBiology xmlns="http://www.mathworks.com">
            <Unit Numerator="mole" Denominator="liter"/>
          </SimBiology>
        </annotation>
      </species>
      <species id="mw699254bc_4707_432d_ab43_2d111593f6c6" name="e_bicyclic_BIA_NH4" compartment="mw8b372385_2832_42ac_af2f_acb8c3d8eec4" initialConcentration="0" substanceUnits="mole">
        <annotation>
          <SimBiology xmlns="http://www.mathworks.com">
            <Unit Numerator="mole" Denominator="liter"/>
          </SimBiology>
        </annotation>
      </species>
      <species id="mw0105cbc0_0bf3_41cb_9c91_8ad5074fc4b3" name="e_rot_NH4" compartment="mw8b372385_2832_42ac_af2f_acb8c3d8eec4" initialConcentration="0" substanceUnits="mole">
        <annotation>
          <SimBiology xmlns="http://www.mathworks.com">
            <Unit Numerator="mole" Denominator="liter"/>
          </SimBiology>
        </annotation>
      </species>
      <species id="mw531f4fdc_7692_4a0a_8e01_d3302f676e11" name="s_open_N4" compartment="mw8b372385_2832_42ac_af2f_acb8c3d8eec4" initialConcentration="0" substanceUnits="mole">
        <annotation>
          <SimBiology xmlns="http://www.mathworks.com">
            <Unit Numerator="mole" Denominator="liter"/>
          </SimBiology>
        </annotation>
      </species>
      <species id="mw71ecc4a8_256e_46a6_9b9a_b530e4d46fb1" name="s_rot_N4" compartment="mw8b372385_2832_42ac_af2f_acb8c3d8eec4" initialConcentration="0" substanceUnits="mole">
        <annotation>
          <SimBiology xmlns="http://www.mathworks.com">
            <Unit Numerator="mole" Denominator="liter"/>
          </SimBiology>
        </annotation>
      </species>
      <species id="mwc988e1eb_e047_4d2d_840e_90f2bd21a6bd" name="s_open_NH4" compartment="mw8b372385_2832_42ac_af2f_acb8c3d8eec4" initialConcentration="0" substanceUnits="mole">
        <annotation>
          <SimBiology xmlns="http://www.mathworks.com">
            <Unit Numerator="mole" Denominator="liter"/>
          </SimBiology>
        </annotation>
      </species>
      <species id="mw36451e2e_b8d4_4705_93b8_013d0a61c792" name="s_rot_NH4" compartment="mw8b372385_2832_42ac_af2f_acb8c3d8eec4" initialConcentration="0" substanceUnits="mole">
        <annotation>
          <SimBiology xmlns="http://www.mathworks.com">
            <Unit Numerator="mole" Denominator="liter"/>
          </SimBiology>
        </annotation>
      </species>
      <species id="mw2bc292d1_15ea_4420_80d0_b9f0645e11b2" name="s_bicyclic_BIA_NH4" compartment="mw8b372385_2832_42ac_af2f_acb8c3d8eec4" initialConcentration="0" substanceUnits="mole">
        <annotation>
          <SimBiology xmlns="http://www.mathworks.com">
            <Unit Numerator="mole" Denominator="liter"/>
          </SimBiology>
        </annotation>
      </species>
      <species id="mwd98de0c3_5704_422a_84b5_77b28d556434" name="s_bicyclic_N4" compartment="mw8b372385_2832_42ac_af2f_acb8c3d8eec4" initialConcentration="0" substanceUnits="mole">
        <annotation>
          <SimBiology xmlns="http://www.mathworks.com">
            <Unit Numerator="mole" Denominator="liter"/>
          </SimBiology>
        </annotation>
      </species>
      <species id="mw674838c9_c01b_4424_8000_6e6e926d4ebd" name="s_protC2_N4" compartment="mw8b372385_2832_42ac_af2f_acb8c3d8eec4" initialConcentration="0" substanceUnits="mole">
        <annotation>
          <SimBiology xmlns="http://www.mathworks.com">
            <Unit Numerator="mole" Denominator="liter"/>
          </SimBiology>
        </annotation>
      </species>
      <species id="mw166d2151_a9e4_4479_a17d_3fd747c63238" name="sBIA" compartment="mw8b372385_2832_42ac_af2f_acb8c3d8eec4" initialConcentration="0.5" substanceUnits="mole">
        <annotation>
          <SimBiology xmlns="http://www.mathworks.com">
            <Unit Numerator="mole" Denominator="liter"/>
          </SimBiology>
        </annotation>
      </species>
      <species id="mw4f3ebc6c_114d_48ae_814f_02745a837524" name="CphA" compartment="mw8b372385_2832_42ac_af2f_acb8c3d8eec4" initialConcentration="5e-05" substanceUnits="mole">
        <annotation>
          <SimBiology xmlns="http://www.mathworks.com">
            <Unit Numerator="mole" Denominator="liter"/>
          </SimBiology>
        </annotation>
      </species>
      <species id="mw417e7e83_2080_4cb9_87ff_85a50556b42d" name="Total_open_NH4" compartment="mw8b372385_2832_42ac_af2f_acb8c3d8eec4" initialConcentration="0" substanceUnits="mole">
        <annotation>
          <SimBiology xmlns="http://www.mathworks.com">
            <Unit Numerator="mole" Denominator="liter"/>
          </SimBiology>
        </annotation>
      </species>
    </listOfSpecies>
    <listOfRules>
      <assignmentRule variable="mw417e7e83_2080_4cb9_87ff_85a50556b42d">
        <math xmlns="http://www.w3.org/1998/Math/MathML">
          <apply>
            <plus/>
            <ci> mwf297c7e3_6510_41fa_9dd3_e9557145bae3 </ci>
            <ci> mwc988e1eb_e047_4d2d_840e_90f2bd21a6bd </ci>
          </apply>
        </math>
      </assignmentRule>
    </listOfRules>
    <listOfReactions>
      <reaction id="mw401125d0_3060_4be7_b22a_5025dd0260c3" name="BIA_binding" fast="false">
        <listOfReactants>
          <speciesReference species="mw166d2151_a9e4_4479_a17d_3fd747c63238"/>
          <speciesReference species="mw4f3ebc6c_114d_48ae_814f_02745a837524"/>
        </listOfReactants>
        <listOfProducts>
          <speciesReference species="mw2b7c84b5_056b_414f_8992_a297e992ca9e"/>
        </listOfProducts>
        <kineticLaw>
          <math xmlns="http://www.w3.org/1998/Math/MathML">
            <apply>
              <minus/>
              <apply>
                <times/>
                <ci> mw668563fd_c13f_49b6_8ae3_06dcb86dbc12 </ci>
                <ci> mw166d2151_a9e4_4479_a17d_3fd747c63238 </ci>
                <ci> mw4f3ebc6c_114d_48ae_814f_02745a837524 </ci>
              </apply>
              <apply>
                <times/>
                <ci> mw0787fb72_db7e_4738_8672_5695e724835f </ci>
                <ci> mw2b7c84b5_056b_414f_8992_a297e992ca9e </ci>
              </apply>
            </apply>
          </math>
          <listOfParameters>
            <parameter id="mw668563fd_c13f_49b6_8ae3_06dcb86dbc12" name="kbind_1" value="10" units="MWDERIVEDUNIT_1__micromolarity_second"/>
            <parameter id="mw0787fb72_db7e_4738_8672_5695e724835f" name="kbind_m1" value="2500" units="MWDERIVEDUNIT_1__second"/>
          </listOfParameters>
        </kineticLaw>
      </reaction>
      <reaction id="mwfc422992_8c20_4d6e_8ed0_27ee7e2d8c79" name="WAT1_attack" fast="false">
        <listOfReactants>
          <speciesReference species="mw2b7c84b5_056b_414f_8992_a297e992ca9e"/>
        </listOfReactants>
        <listOfProducts>
          <speciesReference species="mw262ea91a_cbc0_439a_b3fa_1ea7188dc210"/>
        </listOfProducts>
        <kineticLaw>
          <math xmlns="http://www.w3.org/1998/Math/MathML">
            <apply>
              <minus/>
              <apply>
                <times/>
                <ci> mwa6cad711_9821_4266_80eb_81436015fd25 </ci>
                <ci> mw2b7c84b5_056b_414f_8992_a297e992ca9e </ci>
              </apply>
              <apply>
                <times/>
                <ci> mw616c9094_0a07_47e0_942d_80888e836ed8 </ci>
                <ci> mw262ea91a_cbc0_439a_b3fa_1ea7188dc210 </ci>
              </apply>
            </apply>
          </math>
          <listOfParameters>
            <parameter id="mwa6cad711_9821_4266_80eb_81436015fd25" name="k1" value="599.1804" units="MWDERIVEDUNIT_1__second"/>
            <parameter id="mw616c9094_0a07_47e0_942d_80888e836ed8" name="km1" value="5.6966e-16" units="MWDERIVEDUNIT_1__second"/>
          </listOfParameters>
        </kineticLaw>
      </reaction>
      <reaction id="mwad50f190_ea94_4159_a8bd_63ff18eb404f" name="WAT2_shift" fast="false">
        <listOfReactants>
          <speciesReference species="mw262ea91a_cbc0_439a_b3fa_1ea7188dc210"/>
        </listOfReactants>
        <listOfProducts>
          <speciesReference species="mw1a8557fa_7527_4126_8ff1_d4896495cfb7"/>
        </listOfProducts>
        <kineticLaw>
          <math xmlns="http://www.w3.org/1998/Math/MathML">
            <apply>
              <minus/>
              <apply>
                <times/>
                <ci> mwdeba1d94_0666_42c8_a484_adb6b2f48a8a </ci>
                <ci> mw262ea91a_cbc0_439a_b3fa_1ea7188dc210 </ci>
              </apply>
              <apply>
                <times/>
                <ci> mw2bd8e0c7_50a9_4c55_b839_90b2a0d2b396 </ci>
                <ci> mw1a8557fa_7527_4126_8ff1_d4896495cfb7 </ci>
              </apply>
            </apply>
          </math>
          <listOfParameters>
            <parameter id="mwdeba1d94_0666_42c8_a484_adb6b2f48a8a" name="k2" value="16736000000" units="MWDERIVEDUNIT_1__second"/>
            <parameter id="mw2bd8e0c7_50a9_4c55_b839_90b2a0d2b396" name="km2" value="7.1177e-06" units="MWDERIVEDUNIT_1__second"/>
          </listOfParameters>
        </kineticLaw>
      </reaction>
      <reaction id="mw06e5fb54_a937_4b20_8f6d_96832aeb7e3c" name="e_open_N4_protonation" fast="false">
        <listOfReactants>
          <speciesReference species="mw1a8557fa_7527_4126_8ff1_d4896495cfb7"/>
        </listOfReactants>
        <listOfProducts>
          <speciesReference species="mwf297c7e3_6510_41fa_9dd3_e9557145bae3"/>
        </listOfProducts>
        <kineticLaw>
          <math xmlns="http://www.w3.org/1998/Math/MathML">
            <apply>
              <minus/>
              <apply>
                <times/>
                <ci> mw839142c1_57ed_447b_93b6_53810f81f9fb </ci>
                <ci> mw1a8557fa_7527_4126_8ff1_d4896495cfb7 </ci>
              </apply>
              <apply>
                <times/>
                <ci> mw2853b5e0_e72e_4d92_8ebc_6ad8cbc067f5 </ci>
                <ci> mwf297c7e3_6510_41fa_9dd3_e9557145bae3 </ci>
              </apply>
            </apply>
          </math>
          <listOfParameters>
            <parameter id="mw839142c1_57ed_447b_93b6_53810f81f9fb" name="k3" value="5.2495e-09" units="MWDERIVEDUNIT_1__second"/>
            <parameter id="mw2853b5e0_e72e_4d92_8ebc_6ad8cbc067f5" name="km3" value="1.7322" units="MWDERIVEDUNIT_1__second"/>
          </listOfParameters>
        </kineticLaw>
      </reaction>
      <reaction id="mw7bef5c5c_70c3_4c77_864b_617659e5cb9f" name="s_open_N4_protonation" fast="false">
        <listOfReactants>
          <speciesReference species="mw531f4fdc_7692_4a0a_8e01_d3302f676e11"/>
        </listOfReactants>
        <listOfProducts>
          <speciesReference species="mwc988e1eb_e047_4d2d_840e_90f2bd21a6bd"/>
        </listOfProducts>
        <kineticLaw>
          <math xmlns="http://www.w3.org/1998/Math/MathML">
            <apply>
              <minus/>
              <apply>
                <times/>
                <ci> mw52eab80e_264d_4524_a583_9f34987ca23c </ci>
                <ci> mw531f4fdc_7692_4a0a_8e01_d3302f676e11 </ci>
              </apply>
              <apply>
                <times/>
                <ci> mw4bac2c13_5638_4b02_bb07_a6f52422b0ed </ci>
                <ci> mwc988e1eb_e047_4d2d_840e_90f2bd21a6bd </ci>
              </apply>
            </apply>
          </math>
          <listOfParameters>
            <parameter id="mw52eab80e_264d_4524_a583_9f34987ca23c" name="kprot_s_open1" value="10000000000" units="MWDERIVEDUNIT_1__second"/>
            <parameter id="mw4bac2c13_5638_4b02_bb07_a6f52422b0ed" name="kprot_s_openm1" value="1" units="MWDERIVEDUNIT_1__second"/>
          </listOfParameters>
        </kineticLaw>
      </reaction>
      <reaction id="mw8560891b_0686_437d_bae1_74fb5365bae6" name="e_C5_C6_rotation_N4" fast="false">
        <listOfReactants>
          <speciesReference species="mw1a8557fa_7527_4126_8ff1_d4896495cfb7"/>
        </listOfReactants>
        <listOfProducts>
          <speciesReference species="mwddc78a18_9f2a_486b_b028_6c5d5a463a9f"/>
        </listOfProducts>
        <kineticLaw>
          <math xmlns="http://www.w3.org/1998/Math/MathML">
            <apply>
              <minus/>
              <apply>
                <times/>
                <ci> mw738f5b52_9a60_495c_8aab_204e171090e4 </ci>
                <ci> mw1a8557fa_7527_4126_8ff1_d4896495cfb7 </ci>
              </apply>
              <apply>
                <times/>
                <ci> mw16499663_7930_4c31_9014_2d8115f746ac </ci>
                <ci> mwddc78a18_9f2a_486b_b028_6c5d5a463a9f </ci>
              </apply>
            </apply>
          </math>
          <listOfParameters>
            <parameter id="mw738f5b52_9a60_495c_8aab_204e171090e4" name="krot_e1" value="9809.1" units="MWDERIVEDUNIT_1__second"/>
            <parameter id="mw16499663_7930_4c31_9014_2d8115f746ac" name="krot_em1" value="201.67" units="MWDERIVEDUNIT_1__second"/>
          </listOfParameters>
        </kineticLaw>
      </reaction>
      <reaction id="mw51aef777_01ec_4846_8c12_33a59ce89ab1" name="s_C5-C6_rotation_N4" fast="false">
        <listOfReactants>
          <speciesReference species="mw531f4fdc_7692_4a0a_8e01_d3302f676e11"/>
        </listOfReactants>
        <listOfProducts>
          <speciesReference species="mw71ecc4a8_256e_46a6_9b9a_b530e4d46fb1"/>
        </listOfProducts>
        <kineticLaw>
          <math xmlns="http://www.w3.org/1998/Math/MathML">
            <apply>
              <minus/>
              <apply>
                <times/>
                <ci> mw21fb73a2_a43b_487d_b68f_b65b29d13a6b </ci>
                <ci> mw531f4fdc_7692_4a0a_8e01_d3302f676e11 </ci>
              </apply>
              <apply>
                <times/>
                <ci> mwb888f35a_a209_4df7_8328_345abaf63868 </ci>
                <ci> mw71ecc4a8_256e_46a6_9b9a_b530e4d46fb1 </ci>
              </apply>
            </apply>
          </math>
          <listOfParameters>
            <parameter id="mw21fb73a2_a43b_487d_b68f_b65b29d13a6b" name="krot1" value="16831789512" units="MWDERIVEDUNIT_1__second"/>
            <parameter id="mwb888f35a_a209_4df7_8328_345abaf63868" name="krotm1" value="6009232" units="MWDERIVEDUNIT_1__second"/>
          </listOfParameters>
        </kineticLaw>
      </reaction>
      <reaction id="mw5e40bacc_beb6_4fdb_bb0f_dd314edeb903" name="e_C5_C6_rotation_NH4" fast="false">
        <listOfReactants>
          <speciesReference species="mwf297c7e3_6510_41fa_9dd3_e9557145bae3"/>
        </listOfReactants>
        <listOfProducts>
          <speciesReference species="mw0105cbc0_0bf3_41cb_9c91_8ad5074fc4b3"/>
        </listOfProducts>
        <kineticLaw>
          <math xmlns="http://www.w3.org/1998/Math/MathML">
            <apply>
              <minus/>
              <apply>
                <times/>
                <ci> mwb92a3669_b7d9_492a_b57e_3a49f1214d2e </ci>
                <ci> mwf297c7e3_6510_41fa_9dd3_e9557145bae3 </ci>
              </apply>
              <apply>
                <times/>
                <ci> mwf36db8ec_faf6_44b9_8c95_cc773d8e02d1 </ci>
                <ci> mw0105cbc0_0bf3_41cb_9c91_8ad5074fc4b3 </ci>
              </apply>
            </apply>
          </math>
          <listOfParameters>
            <parameter id="mwb92a3669_b7d9_492a_b57e_3a49f1214d2e" name="krot_e2" value="16.0119" units="MWDERIVEDUNIT_1__second"/>
            <parameter id="mwf36db8ec_faf6_44b9_8c95_cc773d8e02d1" name="krot_em2" value="292280000" units="MWDERIVEDUNIT_1__second"/>
          </listOfParameters>
        </kineticLaw>
      </reaction>
      <reaction id="mw4930203a_c19a_44a0_8e6d_807807110159" name="s_C5_C6_rotation_NH4" fast="false">
        <listOfReactants>
          <speciesReference species="mwc988e1eb_e047_4d2d_840e_90f2bd21a6bd"/>
        </listOfReactants>
        <listOfProducts>
          <speciesReference species="mw36451e2e_b8d4_4705_93b8_013d0a61c792"/>
        </listOfProducts>
        <kineticLaw>
          <math xmlns="http://www.w3.org/1998/Math/MathML">
            <apply>
              <minus/>
              <apply>
                <times/>
                <ci> mwf53f949d_e6c1_4591_acfb_9ac25bcfa5de </ci>
                <ci> mwc988e1eb_e047_4d2d_840e_90f2bd21a6bd </ci>
              </apply>
              <apply>
                <times/>
                <ci> mw79478c4a_6876_4508_b750_3bfb9308af35 </ci>
                <ci> mw36451e2e_b8d4_4705_93b8_013d0a61c792 </ci>
              </apply>
            </apply>
          </math>
          <listOfParameters>
            <parameter id="mwf53f949d_e6c1_4591_acfb_9ac25bcfa5de" name="krot2_1" value="52.22" units="MWDERIVEDUNIT_1__second"/>
            <parameter id="mw79478c4a_6876_4508_b750_3bfb9308af35" name="krot2_m1" value="13982000" units="MWDERIVEDUNIT_1__second"/>
          </listOfParameters>
        </kineticLaw>
      </reaction>
      <reaction id="mw22d87140_866e_494d_93b0_045fa59472d8" name="e_C2_protonation" fast="false">
        <listOfReactants>
          <speciesReference species="mwddc78a18_9f2a_486b_b028_6c5d5a463a9f"/>
        </listOfReactants>
        <listOfProducts>
          <speciesReference species="mwb450d0ee_548c_4b0e_920f_f81e365dd56e"/>
        </listOfProducts>
        <kineticLaw>
          <math xmlns="http://www.w3.org/1998/Math/MathML">
            <apply>
              <minus/>
              <apply>
                <times/>
                <ci> mwa455e11a_2a85_494d_bc1d_6d2ddb7b9680 </ci>
                <ci> mwddc78a18_9f2a_486b_b028_6c5d5a463a9f </ci>
              </apply>
              <apply>
                <times/>
                <ci> mw8aa3a74e_eeb1_4d16_8ebf_a1162360bc40 </ci>
                <ci> mwb450d0ee_548c_4b0e_920f_f81e365dd56e </ci>
              </apply>
            </apply>
          </math>
          <listOfParameters>
            <parameter id="mwa455e11a_2a85_494d_bc1d_6d2ddb7b9680" name="kprot_e1" value="426480" units="MWDERIVEDUNIT_1__second"/>
            <parameter id="mw8aa3a74e_eeb1_4d16_8ebf_a1162360bc40" name="kprot_e2" value="389330" units="MWDERIVEDUNIT_1__second"/>
          </listOfParameters>
        </kineticLaw>
      </reaction>
      <reaction id="mw78ac8d65_8193_4159_9a1f_156aeaac9782" name="s_C2_protonation" fast="false">
        <listOfReactants>
          <speciesReference species="mw71ecc4a8_256e_46a6_9b9a_b530e4d46fb1"/>
        </listOfReactants>
        <listOfProducts>
          <speciesReference species="mw674838c9_c01b_4424_8000_6e6e926d4ebd"/>
        </listOfProducts>
        <kineticLaw>
          <math xmlns="http://www.w3.org/1998/Math/MathML">
            <apply>
              <minus/>
              <apply>
                <times/>
                <ci> mw264ab128_c6eb_4151_9dac_4ecf8e1ad921 </ci>
                <ci> mw71ecc4a8_256e_46a6_9b9a_b530e4d46fb1 </ci>
              </apply>
              <apply>
                <times/>
                <ci> mw72607d98_f83a_4551_8259_28115ded1e20 </ci>
                <ci> mw674838c9_c01b_4424_8000_6e6e926d4ebd </ci>
              </apply>
            </apply>
          </math>
          <listOfParameters>
            <parameter id="mw264ab128_c6eb_4151_9dac_4ecf8e1ad921" name="bk1" value="16893000000" units="MWDERIVEDUNIT_1__second"/>
            <parameter id="mw72607d98_f83a_4551_8259_28115ded1e20" name="bkm1" value="571200000000" units="MWDERIVEDUNIT_1__second"/>
          </listOfParameters>
        </kineticLaw>
      </reaction>
      <reaction id="mw2402e885_677d_42f5_ab35_af7191c33d1d" name="e_C3_attack" fast="false">
        <listOfReactants>
          <speciesReference species="mwb450d0ee_548c_4b0e_920f_f81e365dd56e"/>
        </listOfReactants>
        <listOfProducts>
          <speciesReference species="mw28f045ef_2a1f_4f82_95ca_aa14d5a6ebd9"/>
        </listOfProducts>
        <kineticLaw>
          <math xmlns="http://www.w3.org/1998/Math/MathML">
            <apply>
              <minus/>
              <apply>
                <times/>
                <ci> mw051bc84d_004c_4f7f_98ed_f929a1df5c60 </ci>
                <ci> mwb450d0ee_548c_4b0e_920f_f81e365dd56e </ci>
              </apply>
              <apply>
                <times/>
                <ci> mwa48fea4b_29be_4f59_b178_0569e8ff4dfa </ci>
                <ci> mw28f045ef_2a1f_4f82_95ca_aa14d5a6ebd9 </ci>
              </apply>
            </apply>
          </math>
          <listOfParameters>
            <parameter id="mw051bc84d_004c_4f7f_98ed_f929a1df5c60" name="k_C3_e1" value="1014700000" units="MWDERIVEDUNIT_1__second"/>
            <parameter id="mwa48fea4b_29be_4f59_b178_0569e8ff4dfa" name="k_C3_em1" value="191.8428" units="MWDERIVEDUNIT_1__second"/>
          </listOfParameters>
        </kineticLaw>
      </reaction>
      <reaction id="mw6e1cc24a_d748_4dfe_aaae_39f32b3c9151" name="s_C3_attack" fast="false">
        <listOfReactants>
          <speciesReference species="mw674838c9_c01b_4424_8000_6e6e926d4ebd"/>
        </listOfReactants>
        <listOfProducts>
          <speciesReference species="mwd98de0c3_5704_422a_84b5_77b28d556434"/>
        </listOfProducts>
        <kineticLaw>
          <math xmlns="http://www.w3.org/1998/Math/MathML">
            <apply>
              <minus/>
              <apply>
                <times/>
                <ci> mw39698b7a_317c_458c_bbe7_a2726eff6330 </ci>
                <ci> mw674838c9_c01b_4424_8000_6e6e926d4ebd </ci>
              </apply>
              <apply>
                <times/>
                <ci> mw877a86f9_03da_42aa_a844_810d08c068ce </ci>
                <ci> mwd98de0c3_5704_422a_84b5_77b28d556434 </ci>
              </apply>
            </apply>
          </math>
          <listOfParameters>
            <parameter id="mw39698b7a_317c_458c_bbe7_a2726eff6330" name="bk2" value="70683" units="MWDERIVEDUNIT_1__second"/>
            <parameter id="mw877a86f9_03da_42aa_a844_810d08c068ce" name="bkm2" value="1.6244e-05" units="MWDERIVEDUNIT_1__second"/>
          </listOfParameters>
        </kineticLaw>
      </reaction>
      <reaction id="mw611b2cc8_8c37_417b_b49e_6c16e67156a5" name="e_bicyclic_N4_protonation" fast="false">
        <listOfReactants>
          <speciesReference species="mw28f045ef_2a1f_4f82_95ca_aa14d5a6ebd9"/>
        </listOfReactants>
        <listOfProducts>
          <speciesReference species="mw699254bc_4707_432d_ab43_2d111593f6c6"/>
        </listOfProducts>
        <kineticLaw>
          <math xmlns="http://www.w3.org/1998/Math/MathML">
            <apply>
              <minus/>
              <apply>
                <times/>
                <ci> mw7e5ab870_5cc9_4d19_9ede_7f353728a19b </ci>
                <ci> mw28f045ef_2a1f_4f82_95ca_aa14d5a6ebd9 </ci>
              </apply>
              <apply>
                <times/>
                <ci> mw85f6a32f_942f_457c_a79b_c2b2b558a7a7 </ci>
                <ci> mw699254bc_4707_432d_ab43_2d111593f6c6 </ci>
              </apply>
            </apply>
          </math>
          <listOfParameters>
            <parameter id="mw7e5ab870_5cc9_4d19_9ede_7f353728a19b" name="kprot_e2" value="617800000000" units="MWDERIVEDUNIT_1__second"/>
            <parameter id="mw85f6a32f_942f_457c_a79b_c2b2b558a7a7" name="kprot_em2" value="1.0898e-11" units="MWDERIVEDUNIT_1__second"/>
          </listOfParameters>
        </kineticLaw>
      </reaction>
      <reaction id="mw752045ac_9eda_4d8b_b81b_4bb6c87dcca7" name="s_bicyclic_N4_protonation" fast="false">
        <listOfReactants>
          <speciesReference species="mwd98de0c3_5704_422a_84b5_77b28d556434"/>
        </listOfReactants>
        <listOfProducts>
          <speciesReference species="mw2bc292d1_15ea_4420_80d0_b9f0645e11b2"/>
        </listOfProducts>
        <kineticLaw>
          <math xmlns="http://www.w3.org/1998/Math/MathML">
            <apply>
              <minus/>
              <apply>
                <times/>
                <ci> mwde6581d0_aac5_4b13_aa78_30489855d371 </ci>
                <ci> mwd98de0c3_5704_422a_84b5_77b28d556434 </ci>
              </apply>
              <apply>
                <times/>
                <ci> mw96ccb250_1f4b_407e_bace_d55d8f1d10ad </ci>
                <ci> mw2bc292d1_15ea_4420_80d0_b9f0645e11b2 </ci>
              </apply>
            </apply>
          </math>
          <listOfParameters>
            <parameter id="mwde6581d0_aac5_4b13_aa78_30489855d371" name="bk3" value="2203700000000" units="MWDERIVEDUNIT_1__second"/>
            <parameter id="mw96ccb250_1f4b_407e_bace_d55d8f1d10ad" name="bkm3" value="41507000000" units="MWDERIVEDUNIT_1__second"/>
          </listOfParameters>
        </kineticLaw>
      </reaction>
      <reaction id="mwcdd56768_3c66_4548_9625_f00a0978fb20" name="e_rot_N4_protonation" fast="false">
        <listOfReactants>
          <speciesReference species="mwddc78a18_9f2a_486b_b028_6c5d5a463a9f"/>
        </listOfReactants>
        <listOfProducts>
          <speciesReference species="mw0105cbc0_0bf3_41cb_9c91_8ad5074fc4b3"/>
        </listOfProducts>
        <kineticLaw>
          <math xmlns="http://www.w3.org/1998/Math/MathML">
            <apply>
              <minus/>
              <apply>
                <times/>
                <ci> mw6285c545_18b5_4abd_9c1f_53a04ec9b033 </ci>
                <ci> mwddc78a18_9f2a_486b_b028_6c5d5a463a9f </ci>
              </apply>
              <apply>
                <times/>
                <ci> mw824365c5_4b70_4488_811d_845dbb4cd3c0 </ci>
                <ci> mw0105cbc0_0bf3_41cb_9c91_8ad5074fc4b3 </ci>
              </apply>
            </apply>
          </math>
          <listOfParameters>
            <parameter id="mw6285c545_18b5_4abd_9c1f_53a04ec9b033" name="kprot_e1" value="6134100000000" units="MWDERIVEDUNIT_1__second"/>
            <parameter id="mw824365c5_4b70_4488_811d_845dbb4cd3c0" name="kprot_em1" value="5.9087e-07" units="MWDERIVEDUNIT_1__second"/>
          </listOfParameters>
        </kineticLaw>
      </reaction>
      <reaction id="mw1f77b063_76d8_475c_b5f9_3b0479bec771" name="s_rot_N4_protonation" fast="false">
        <listOfReactants>
          <speciesReference species="mw71ecc4a8_256e_46a6_9b9a_b530e4d46fb1"/>
        </listOfReactants>
        <listOfProducts>
          <speciesReference species="mw36451e2e_b8d4_4705_93b8_013d0a61c792"/>
        </listOfProducts>
        <kineticLaw>
          <math xmlns="http://www.w3.org/1998/Math/MathML">
            <apply>
              <minus/>
              <apply>
                <times/>
                <ci> mw369ae18b_4bc6_488c_9300_dc7c7e38c6d4 </ci>
                <ci> mw71ecc4a8_256e_46a6_9b9a_b530e4d46fb1 </ci>
              </apply>
              <apply>
                <times/>
                <ci> mwb398f674_c864_4c81_a11d_a310e2b5e938 </ci>
                <ci> mw36451e2e_b8d4_4705_93b8_013d0a61c792 </ci>
              </apply>
            </apply>
          </math>
          <listOfParameters>
            <parameter id="mw369ae18b_4bc6_488c_9300_dc7c7e38c6d4" name="kprot1" value="60466000000" units="MWDERIVEDUNIT_1__second"/>
            <parameter id="mwb398f674_c864_4c81_a11d_a310e2b5e938" name="kprotm1" value="103370000000" units="MWDERIVEDUNIT_1__second"/>
          </listOfParameters>
        </kineticLaw>
      </reaction>
      <reaction id="mw19470c67_a74e_4096_b836_8df169fa2b85" name="cyclization_e_rot_NH4" fast="false">
        <listOfReactants>
          <speciesReference species="mw0105cbc0_0bf3_41cb_9c91_8ad5074fc4b3"/>
        </listOfReactants>
        <listOfProducts>
          <speciesReference species="mw699254bc_4707_432d_ab43_2d111593f6c6"/>
        </listOfProducts>
        <kineticLaw>
          <math xmlns="http://www.w3.org/1998/Math/MathML">
            <apply>
              <minus/>
              <apply>
                <times/>
                <ci> mwb04270e0_5e75_474a_8125_fbbd805b9ecf </ci>
                <ci> mw0105cbc0_0bf3_41cb_9c91_8ad5074fc4b3 </ci>
              </apply>
              <apply>
                <times/>
                <ci> mwf263ca40_64da_4eab_9d3a_235773b9fc7a </ci>
                <ci> mw699254bc_4707_432d_ab43_2d111593f6c6 </ci>
              </apply>
            </apply>
          </math>
          <listOfParameters>
            <parameter id="mwb04270e0_5e75_474a_8125_fbbd805b9ecf" name="k_ecyc1" value="0.00022641" units="MWDERIVEDUNIT_1__second"/>
            <parameter id="mwf263ca40_64da_4eab_9d3a_235773b9fc7a" name="k_ecycm1" value="2.1716e-23" units="MWDERIVEDUNIT_1__second"/>
          </listOfParameters>
        </kineticLaw>
      </reaction>
      <reaction id="mwf230b768_bc94_43d7_a254_3d94836bfbba" name="cyclization_s_rot_NH4" fast="false">
        <listOfReactants>
          <speciesReference species="mw36451e2e_b8d4_4705_93b8_013d0a61c792"/>
        </listOfReactants>
        <listOfProducts>
          <speciesReference species="mw2bc292d1_15ea_4420_80d0_b9f0645e11b2"/>
        </listOfProducts>
        <kineticLaw>
          <math xmlns="http://www.w3.org/1998/Math/MathML">
            <apply>
              <minus/>
              <apply>
                <times/>
                <ci> mw04b925b2_9dba_4c80_8218_f9774c1b8fbf </ci>
                <ci> mw36451e2e_b8d4_4705_93b8_013d0a61c792 </ci>
              </apply>
              <apply>
                <times/>
                <ci> mw6b29e844_33e4_43a5_82bc_363523e89bf4 </ci>
                <ci> mw2bc292d1_15ea_4420_80d0_b9f0645e11b2 </ci>
              </apply>
            </apply>
          </math>
          <listOfParameters>
            <parameter id="mw04b925b2_9dba_4c80_8218_f9774c1b8fbf" name="kcyc" value="0.0023" units="MWDERIVEDUNIT_1__second"/>
            <parameter id="mw6b29e844_33e4_43a5_82bc_363523e89bf4" name="kcycm1" value="5.2412e-11" units="MWDERIVEDUNIT_1__second"/>
          </listOfParameters>
        </kineticLaw>
      </reaction>
      <reaction id="mwabaa2eca_a2db_448a_86f4_946db5e5acb9" name="e_open_N4_release" fast="false">
        <listOfReactants>
          <speciesReference species="mw1a8557fa_7527_4126_8ff1_d4896495cfb7"/>
        </listOfReactants>
        <listOfProducts>
          <speciesReference species="mw531f4fdc_7692_4a0a_8e01_d3302f676e11"/>
          <speciesReference species="mw4f3ebc6c_114d_48ae_814f_02745a837524"/>
        </listOfProducts>
        <kineticLaw>
          <math xmlns="http://www.w3.org/1998/Math/MathML">
            <apply>
              <minus/>
              <apply>
                <times/>
                <ci> mwe83b37d4_2778_43f2_920d_4b5e4c631e6e </ci>
                <ci> mw1a8557fa_7527_4126_8ff1_d4896495cfb7 </ci>
              </apply>
              <apply>
                <times/>
                <ci> mw2d907fa0_bc2a_42e0_83f7_37681593d515 </ci>
                <ci> mw531f4fdc_7692_4a0a_8e01_d3302f676e11 </ci>
                <ci> mw4f3ebc6c_114d_48ae_814f_02745a837524 </ci>
              </apply>
            </apply>
          </math>
          <listOfParameters>
            <parameter id="mwe83b37d4_2778_43f2_920d_4b5e4c631e6e" name="kout" value="650" units="MWDERIVEDUNIT_1__second"/>
            <parameter id="mw2d907fa0_bc2a_42e0_83f7_37681593d515" name="kin" value="10" units="MWDERIVEDUNIT_1__micromolarity_second"/>
          </listOfParameters>
        </kineticLaw>
      </reaction>
      <reaction id="mwd88127cd_3e83_4de1_ab14_707d59115453" name="e_open_NH4_release" fast="false">
        <listOfReactants>
          <speciesReference species="mwf297c7e3_6510_41fa_9dd3_e9557145bae3"/>
        </listOfReactants>
        <listOfProducts>
          <speciesReference species="mwc988e1eb_e047_4d2d_840e_90f2bd21a6bd"/>
          <speciesReference species="mw4f3ebc6c_114d_48ae_814f_02745a837524"/>
        </listOfProducts>
        <kineticLaw>
          <math xmlns="http://www.w3.org/1998/Math/MathML">
            <apply>
              <minus/>
              <apply>
                <times/>
                <ci> mwf9aee08b_c9e7_4a2c_a9f6_f97eec2d75e5 </ci>
                <ci> mwf297c7e3_6510_41fa_9dd3_e9557145bae3 </ci>
              </apply>
              <apply>
                <times/>
                <ci> mw0d5064d8_4c46_4b81_994d_44dc6f21f6c7 </ci>
                <ci> mwc988e1eb_e047_4d2d_840e_90f2bd21a6bd </ci>
                <ci> mw4f3ebc6c_114d_48ae_814f_02745a837524 </ci>
              </apply>
            </apply>
          </math>
          <listOfParameters>
            <parameter id="mwf9aee08b_c9e7_4a2c_a9f6_f97eec2d75e5" name="kout_2" value="650" units="MWDERIVEDUNIT_1__second"/>
            <parameter id="mw0d5064d8_4c46_4b81_994d_44dc6f21f6c7" name="kin_2" value="10" units="MWDERIVEDUNIT_1__micromolarity_second"/>
          </listOfParameters>
        </kineticLaw>
      </reaction>
      <reaction id="mwf596c6df_d3e6_49ad_b7e0_10dfe8cbb672" name="e_rot_N4_release" fast="false">
        <listOfReactants>
          <speciesReference species="mwddc78a18_9f2a_486b_b028_6c5d5a463a9f"/>
        </listOfReactants>
        <listOfProducts>
          <speciesReference species="mw71ecc4a8_256e_46a6_9b9a_b530e4d46fb1"/>
          <speciesReference species="mw4f3ebc6c_114d_48ae_814f_02745a837524"/>
        </listOfProducts>
        <kineticLaw>
          <math xmlns="http://www.w3.org/1998/Math/MathML">
            <apply>
              <minus/>
              <apply>
                <times/>
                <ci> mwef85ecac_20b8_4d31_964a_ff5b9c1a4f07 </ci>
                <ci> mwddc78a18_9f2a_486b_b028_6c5d5a463a9f </ci>
              </apply>
              <apply>
                <times/>
                <ci> mwb200b91d_ce19_471f_8ce4_3930333a0d56 </ci>
                <ci> mw71ecc4a8_256e_46a6_9b9a_b530e4d46fb1 </ci>
                <ci> mw4f3ebc6c_114d_48ae_814f_02745a837524 </ci>
              </apply>
            </apply>
          </math>
          <listOfParameters>
            <parameter id="mwef85ecac_20b8_4d31_964a_ff5b9c1a4f07" name="kout_rotopenN4" value="10000" units="MWDERIVEDUNIT_1__second"/>
            <parameter id="mwb200b91d_ce19_471f_8ce4_3930333a0d56" name="kin_rotopenN4" value="10" units="MWDERIVEDUNIT_1__micromolarity_second"/>
          </listOfParameters>
        </kineticLaw>
      </reaction>
      <reaction id="mwc27f12ce_035f_4ff5_a91a_d860ece4f9d3" name="e_rot_NH4_release" fast="false">
        <listOfReactants>
          <speciesReference species="mw0105cbc0_0bf3_41cb_9c91_8ad5074fc4b3"/>
        </listOfReactants>
        <listOfProducts>
          <speciesReference species="mw36451e2e_b8d4_4705_93b8_013d0a61c792"/>
          <speciesReference species="mw4f3ebc6c_114d_48ae_814f_02745a837524"/>
        </listOfProducts>
        <kineticLaw>
          <math xmlns="http://www.w3.org/1998/Math/MathML">
            <apply>
              <minus/>
              <apply>
                <times/>
                <ci> mwaf8e5103_ac52_4a70_ab4d_04682ee25dba </ci>
                <ci> mw0105cbc0_0bf3_41cb_9c91_8ad5074fc4b3 </ci>
              </apply>
              <apply>
                <times/>
                <ci> mw6a1ec0e4_eadb_45a3_9f86_7fc38c452e7a </ci>
                <ci> mw36451e2e_b8d4_4705_93b8_013d0a61c792 </ci>
                <ci> mw4f3ebc6c_114d_48ae_814f_02745a837524 </ci>
              </apply>
            </apply>
          </math>
          <listOfParameters>
            <parameter id="mwaf8e5103_ac52_4a70_ab4d_04682ee25dba" name="kout_rotopenNH4" value="600" units="MWDERIVEDUNIT_1__second"/>
            <parameter id="mw6a1ec0e4_eadb_45a3_9f86_7fc38c452e7a" name="kin_rotopenNH4" value="10" units="MWDERIVEDUNIT_1__micromolarity_second"/>
          </listOfParameters>
        </kineticLaw>
      </reaction>
      <reaction id="mw2b50d763_ba5b_4cb2_bd3c_043893ecd8fd" name="e_protC2_N4_release" fast="false">
        <listOfReactants>
          <speciesReference species="mwb450d0ee_548c_4b0e_920f_f81e365dd56e"/>
        </listOfReactants>
        <listOfProducts>
          <speciesReference species="mw674838c9_c01b_4424_8000_6e6e926d4ebd"/>
          <speciesReference species="mw4f3ebc6c_114d_48ae_814f_02745a837524"/>
        </listOfProducts>
        <kineticLaw>
          <math xmlns="http://www.w3.org/1998/Math/MathML">
            <apply>
              <minus/>
              <apply>
                <times/>
                <ci> mw88fdbc0c_fdf1_4c8c_9fd3_b446d8f39c38 </ci>
                <ci> mwb450d0ee_548c_4b0e_920f_f81e365dd56e </ci>
              </apply>
              <apply>
                <times/>
                <ci> mw7b9ad3aa_b412_4913_bd21_80fa2b4fe00b </ci>
                <ci> mw674838c9_c01b_4424_8000_6e6e926d4ebd </ci>
                <ci> mw4f3ebc6c_114d_48ae_814f_02745a837524 </ci>
              </apply>
            </apply>
          </math>
          <listOfParameters>
            <parameter id="mw88fdbc0c_fdf1_4c8c_9fd3_b446d8f39c38" name="kout_eprotC2" value="6000" units="MWDERIVEDUNIT_1__second"/>
            <parameter id="mw7b9ad3aa_b412_4913_bd21_80fa2b4fe00b" name="kin_eprotC2" value="10" units="MWDERIVEDUNIT_1__micromolarity_second"/>
          </listOfParameters>
        </kineticLaw>
      </reaction>
      <reaction id="mwe3f9e879_f870_4765_9313_2fce778ec315" name="byciclic_BIA_NH4_binding" fast="false">
        <listOfReactants>
          <speciesReference species="mw4f3ebc6c_114d_48ae_814f_02745a837524"/>
          <speciesReference species="mw2bc292d1_15ea_4420_80d0_b9f0645e11b2"/>
        </listOfReactants>
        <listOfProducts>
          <speciesReference species="mw699254bc_4707_432d_ab43_2d111593f6c6"/>
        </listOfProducts>
        <kineticLaw>
          <math xmlns="http://www.w3.org/1998/Math/MathML">
            <apply>
              <minus/>
              <apply>
                <times/>
                <ci> mw64127425_0455_437b_993f_04203cfaf03b </ci>
                <ci> mw4f3ebc6c_114d_48ae_814f_02745a837524 </ci>
                <ci> mw2bc292d1_15ea_4420_80d0_b9f0645e11b2 </ci>
              </apply>
              <apply>
                <times/>
                <ci> mw647b83ee_dc4a_40af_b4ee_fc66b59eb96f </ci>
                <ci> mw699254bc_4707_432d_ab43_2d111593f6c6 </ci>
              </apply>
            </apply>
          </math>
          <listOfParameters>
            <parameter id="mw64127425_0455_437b_993f_04203cfaf03b" name="kbind_b1" value="10" units="MWDERIVEDUNIT_1__micromolarity_second"/>
            <parameter id="mw647b83ee_dc4a_40af_b4ee_fc66b59eb96f" name="kbind_bm1" value="600" units="MWDERIVEDUNIT_1__second"/>
          </listOfParameters>
        </kineticLaw>
      </reaction>
      <reaction id="mw49846298_a7d6_4255_b7f1_6044998f7d6f" name="e_bicyclic_BIA_N4_release" fast="false">
        <listOfReactants>
          <speciesReference species="mw28f045ef_2a1f_4f82_95ca_aa14d5a6ebd9"/>
        </listOfReactants>
        <listOfProducts>
          <speciesReference species="mwd98de0c3_5704_422a_84b5_77b28d556434"/>
          <speciesReference species="mw4f3ebc6c_114d_48ae_814f_02745a837524"/>
        </listOfProducts>
        <kineticLaw>
          <math xmlns="http://www.w3.org/1998/Math/MathML">
            <apply>
              <minus/>
              <apply>
                <times/>
                <ci> mw257322b5_ac6e_4a44_8e04_365881b8d770 </ci>
                <ci> mw28f045ef_2a1f_4f82_95ca_aa14d5a6ebd9 </ci>
              </apply>
              <apply>
                <times/>
                <ci> mw0847002f_3dd6_4c71_a91a_eb3780fe8a6d </ci>
                <ci> mwd98de0c3_5704_422a_84b5_77b28d556434 </ci>
                <ci> mw4f3ebc6c_114d_48ae_814f_02745a837524 </ci>
              </apply>
            </apply>
          </math>
          <listOfParameters>
            <parameter id="mw257322b5_ac6e_4a44_8e04_365881b8d770" name="kout_bicyc_N4" value="10000" units="MWDERIVEDUNIT_1__second"/>
            <parameter id="mw0847002f_3dd6_4c71_a91a_eb3780fe8a6d" name="kin_bicyc_N4" value="10" units="MWDERIVEDUNIT_1__micromolarity_second"/>
          </listOfParameters>
        </kineticLaw>
      </reaction>
    </listOfReactions>
  </model>
</sbml>
